# Supplementary material for: Imaging of cortical oxygen tension and blood flow following targeted photothrombotic stroke
Source: Neurophotonics. 2018 Jul 27;5(3):035003. doi: 10.1117/1.NPh.5.3.035003 (PMC6062776; doi:10.1117/1.NPh.5.3.035003)
Supplement: Supplementary file 1 [file NPh_005_035003_SD001.bib]

@article{Ponticorvo:2010uv,
author = {Ponticorvo, Adrien and Dunn, Andrew K.},
title = {{Simultaneous imaging of oxygen tension and blood flow in animals using a digital micromirror device}},
journal = {Optics Express},
year = {2010},
volume = {18},
number = {8},
pages = {8160--8170},
month = apr
}

@article{Holt:2014cy,
author = {Holt, Robert W. and Zhang, Rongxiao and Zhang, Rongxiao and Esipova, Tatiana V. and Vinogradov, Sergei A. and Glaser, Adam K and Glaser, Adam K. and Gladstone, David J and Gladstone, David J. and Pogue, Brian W.},
title = {{Cherenkov excited phosphorescence-based pO2 estimation during multi-beam radiation therapy: phantom and simulation studies}},
journal = {Physics in Medicine and Biology},
year = {2014},
volume = {59},
number = {18},
pages = {5317--5328},
month = sep
}

@article{Deng:2003kb,
author = {Deng, Xiaoyuan and Gu, Min},
title = {{Penetration depth of single-, two-, and three-photon fluorescence microscopic imaging through human cortex structures: Monte Carlo simulation}},
journal = {Applied Optics},
year = {2003},
volume = {42},
number = {16},
pages = {3321--3329},
month = jun
}

@article{Parthasarathy:2008el,
author = {Parthasarathy, Ashwin B and Tom, W. James and Gopal, Ashwini and Zhang, Xiaojing and Dunn, Andrew K.},
title = {{Robust flow measurement with multi-exposure speckle imaging}},
journal = {Optics Express},
year = {2008},
volume = {16},
number = {3},
pages = {1975--1989},
month = jan
}

@article{Wilson:1991tv,
author = {Wilson, C. A. and Hatchell, D. L.},
title = {{Photodynamic Retinal Vascular Thrombosis - Rate and Duration of Vascular Occlusion}},
journal = {Investigative Ophthalmology {\&} Visual Science},
year = {1991},
volume = {32},
number = {8},
pages = {2357--2365},
month = jul
}

@incollection{Vinogradov:2012tda,
author = {Vinogradov, Sergei A. and Wilson, David F.},
title = {{Porphyrin dendrimers as biological oxygen sensors}},
booktitle = {Designing Dendrimers},
year = {2012},
editor = {Campagna, Sebastiano and Ceroni, Paola and Puntoriero, Fausto},
pages = {463--504},
publisher = {Wiley},
address = {New York}
}

@article{Nishimura:2007hk,
author = {Nishimura, Nozomi and Schaffer, Chris B and Friedman, Beth and Lyden, Patrick D and Kleinfeld, David},
title = {{Penetrating arterioles are a bottleneck in the perfusion of neocortex}},
journal = {Proceedings of the National Academy of Sciences of the United States of America},
year = {2007},
volume = {104},
number = {1},
pages = {365--370},
month = jan
}

@article{Schrandt:2015gu,
author = {Schrandt, Christian J. and Kazmi, Syed Mohammad Shams and Jones, Theresa A. and Dunn, Andrew K.},
title = {{Chronic monitoring of vascular progression after ischemic stroke using multiexposure speckle imaging and two-photon fluorescence microscopy.}},
journal = {Journal of Cerebral Blood Flow {\&} Metabolism},
year = {2015},
month = feb
}

@article{Sakadzic:2009jo,
author = {Sakad{\v z}i{\'c}, Sava and Yuan, Shuai and Dilekoz, Ergin and Ruvinskaya, Svetlana and Vinogradov, Sergei A. and Boas, David A.},
title = {{Simultaneous imaging of cerebral partial pressure of oxygen and blood flow during functional activation and cortical spreading depression}},
journal = {Applied Optics},
year = {2009},
volume = {48},
number = {10},
pages = {D169--D177},
month = apr
}

@article{Carmichael:2005gk,
author = {Carmichael, S. Thomas},
title = {{Rodent Models of Focal Stroke: Size, Mechanism, and Purpose}},
journal = {NeuroRX},
year = {2005},
volume = {2},
number = {3},
pages = {396--409},
month = jul
}

@article{Dunn:2001dj,
author = {Dunn, Andrew K. and Bolay, Hayrunnisa and Moskowitz, Michael A. and Boas, David A.},
title = {{Dynamic imaging of cerebral blood flow using laser speckle}},
journal = {Journal of Cerebral Blood Flow {\&} Metabolism},
year = {2001},
volume = {21},
number = {3},
pages = {195--201},
month = mar
}

@incollection{Vanderkooi:1986hs,
author = {Vanderkooi, Jane M and Wilson, David F.},
title = {{A New Method for Measuring Oxygen Concentration in Biological Systems}},
booktitle = {Oxygen Transport to Tissue VIII},
year = {1986},
editor = {Longmuir, Ian S},
pages = {189--193},
organization = {Department of Biochemistry and Biophysics, School of Medicine, University of Pennsylvania, Philadelphia, PA, 19104, USA},
publisher = {Advances in Experimental Medicine and Biology},
address = {Boston, MA}
}

@article{Nakamura:2010wp,
author = {Nakamura, Hajime and Strong, Anthony J. and Dohmen, Christian and Sakowitz, Oliver W. and Vollmar, Stefan and Sue, Michael and Kracht, Lutz and Hashemi, Parastoo and Bhatia, Robin and Yoshimine, Toshiki and Dreier, Jens P. and Dunn, Andrew K. and Graf, Rudolf},
title = {{Spreading depolarizations cycle around and enlarge focal ischaemic brain lesions}},
journal = {Brain},
year = {2010},
volume = {133},
number = {7},
pages = {1994--2006},
month = jul
}

@article{Hou:2003hb,
author = {Hou, Huagang and Grinberg, Oleg Y and Taie, Satoshi and Leichtweis, Steve and Miyake, Minoru and Grinberg, Stalina and Xie, Haiyi and Csete, Marie and Swartz, Harold M.},
title = {{Electron paramagnetic resonance assessment of brain tissue oxygen tension in anesthetized rats}},
journal = {Anesthesia Analgesia},
year = {2003},
volume = {96},
number = {5},
pages = {1467--1472},
month = may
}

@article{Davis:2011wj,
author = {Davis, Mitchell A. and Kazmi, Syed Mohammad Shams and Ponticorvo, Adrien and Dunn, Andrew K.},
title = {{Depth dependence of vascular fluorescence imaging}},
journal = {Biomedical Optics Express},
year = {2011},
volume = {2},
number = {12},
pages = {3349--3362},
month = nov
}

@article{Schafer:2015kba,
author = {Schafer, Rachel and Gmitro, Arthur F.},
title = {{Dynamic oxygenation measurements using a phosphorescent coating within a mammary window chamber mouse model}},
journal = {Biomedical Optics Express},
year = {2015},
volume = {6},
number = {2},
pages = {639--650},
month = feb
}

@article{Bandyopadhyay:2005bg,
author = {Bandyopadhyay, R. and Gittings, A. S. and Suh, S. S. and Dixon, P K and Durian, D J},
title = {{Speckle-visibility spectroscopy: A tool to study time-varying dynamics}},
journal = {Review of Scientific Instruments},
year = {2005},
volume = {76},
pages = {093110},
month = sep
}

@article{Shin:2006dc,
author = {Shin, Hwa Kyoung and Dunn, Andrew K. and Jones, Phillip B and Boas, David A. and Moskowitz, Michael A and Ayata, Cenk},
title = {{Vasoconstrictive neurovascular coupling during focal ischemic depolarizations}},
journal = {Journal of Cerebral Blood Flow {\&} Metabolism},
year = {2006},
volume = {26},
number = {8},
pages = {1018--1030},
month = aug
}

@article{Vovenko:1999be,
author = {Vovenko, E},
title = {{Distribution of oxygen tension on the surface of arterioles, capillaries and venules of brain cortex and in tissue in normoxia: an experimental study on rats}},
journal = {Pfl{\"u}gers Archiv: European Journal of Physiology},
year = {1999},
volume = {437},
number = {4},
pages = {617--623}
}

@article{Liu:2006bt,
author = {Liu, Shimin and Liu, Wenlan and Ding, Wei and Miyake, Minoru and Rosenberg, Gary A and Liu, Ke Jian},
title = {{Electron paramagnetic resonance-guided normobaric hyperoxia treatment protects the brain by maintaining penumbral oxygenation in a rat model of transient focal cerebral ischemia}},
journal = {Journal of Cerebral Blood Flow {\&} Metabolism},
year = {2006},
volume = {26},
number = {10},
pages = {1274--1284},
month = oct
}

@article{Liu:2004fp,
author = {Liu, Shimin and Shi, Honglian and Liu, Wenlan and Furuichi, Takamitsu and Timmins, Graham S and Liu, Ke Jian},
title = {{Interstitial pO$_{2}$ in Ischemic Penumbra and Core are Differentially Affected Following Transient Focal Cerebral Ischemia in Rats}},
journal = {Journal of Cerebral Blood Flow {\&} Metabolism},
year = {2004},
volume = {24},
pages = {343--349},
month = mar
}

@article{Dunn:2003hg,
author = {Dunn, Jeff F. and Swartz, Harold M.},
title = {{In vivo electron paramagnetic resonance oximetry with particulate materials}},
journal = {Methods},
year = {2003},
volume = {30},
number = {2},
pages = {159--166},
month = jun
}

@article{Schaffer:2006fb,
author = {Schaffer, Chris B and Friedman, Beth and Nishimura, Nozomi and Schroeder, Lee F and Tsai, Philbert S and Ebner, Ford F and Lyden, Patrick D and Kleinfeld, David},
title = {{Two-Photon Imaging of Cortical Surface Microvessels Reveals a Robust Redistribution in Blood Flow after Vascular Occlusion}},
journal = {PLoS Biology},
year = {2006},
volume = {4},
number = {2},
pages = {e22},
month = jan
}

@incollection{Lo:1997he,
author = {Lo, Leu-Wei and Vinogradov, Sergei A. and Koch, Cameron J and Wilson, David F.},
title = {{A New, Water Soluble, Phosphor for Oxygen Measurements \emph{In Vivo}}},
booktitle = {Oxygen Transport to Tissue XIX},
year = {1997},
editor = {Harrison, David K and Delpy, David T},
pages = {651--656},
organization = {Departments of Biochemistry and Biophysics and of Radiation Oncology, Medical School University of Pennsylvania, Philadelphia, Pennsylvania, 19104, USA},
publisher = {Springer US},
address = {Boston, MA}
}

@article{Tsai:2003cc,
author = {Tsai, Amy G. and Johnson, Paul C. and Intaglietta, Marcos},
title = {{Oxygen gradients in the microcirculation}},
journal = {Physiological Reviews},
year = {2003},
volume = {83},
number = {3},
pages = {933--963},
month = jul
}

@article{Roussakis:2015eu,
author = {Roussakis, Emmanuel and Li, Zongxi and Nichols, Alexander J. and Evans, Conor L.},
title = {{Oxygen-Sensing Methods in Biomedicine from the Macroscale to the Microscale}},
journal = {Angewandte Chemie International Edition},
year = {2015},
volume = {54},
number = {29},
pages = {8340--8362},
month = jul
}

@incollection{Wilson:2003ek,
author = {Wilson, David F. and Vinogradov, Sergei A. and Grosul, Pavel and Rozhkov, Vladimir and Dunphy, Isolde and Shuman, Lee and Dugan, Benjamin W and Evans, Sydney M.},
title = {{Oxygen Distributions in Tissue Measured by Phosphorescence Quenching}},
booktitle = {Oxygen Transport To Tissue XXIII},
year = {2003},
editor = {Wilson, David F. and Evans, Sydney M and Biaglow, John and Pastuszko, Anna},
pages = {181--185},
publisher = {Springer US},
address = {Boston, MA}
}

@article{Watson:1985bp,
author = {Watson, Brant D. and Dietrich, W. Dalton and Busto, R and Wachtel, M S and Ginsberg, Myron D.},
title = {{Induction of reproducible brain infarction by photochemically initiated thrombosis}},
journal = {Annals of Neurology},
year = {1985},
volume = {17},
number = {5},
pages = {497--504},
month = may
}

@incollection{Devor:2014ke,
author = {Devor, Anna and Sakad{\v z}i{\'c}, Sava and Yaseen, Mohammad A. and Roussakis, Emmanuel and Tian, Peifang and Slovin, Hamutal and Vanzetta, Ivo and Teng, Ivan and Saisan, Payam A and Sinks, Louise E and Dale, Anders M and Vinogradov, Sergei A. and Boas, David A.},
title = {{Functional Imaging of Cerebral Oxygenation with Intrinsic Optical Contrast and Phosphorescent Probes}},
booktitle = {Optical Imaging of Neocortical Dynamics},
year = {2014},
editor = {Weber, Bruno and Helmchen, Fritjof},
pages = {225--253},
publisher = {Humana Press},
address = {New York},
month = feb
}

@article{Lebedev:2009cf,
author = {Lebedev, Artem Y and Cheprakov, Andrei V and Sakad{\v z}i{\'c}, Sava and Boas, David A. and Wilson, David F. and Vinogradov, Sergei A.},
title = {{Dendritic Phosphorescent Probes for Oxygen Imaging in Biological Systems}},
journal = {ACS Applied Materials {\&} Interfaces},
year = {2009},
volume = {1},
number = {6},
pages = {1292--1304},
month = jun
}

@article{Tom:2008tg,
author = {Tom, W. James and Ponticorvo, Adrien and Dunn, Andrew K.},
title = {{Efficient processing of laser speckle contrast images}},
journal = {IEEE Transactions on Medical Imaging},
year = {2008},
volume = {27},
number = {12},
pages = {1728--1738}
}

@article{Kazmi:2015du,
author = {Kazmi, Syed Mohammad Shams and Faraji, Ehssan and Davis, Mitchell A. and Huang, Yu-Yen and Zhang, Xiaojing J and Dunn, Andrew K.},
title = {{Flux or speed? Examining speckle contrast imaging of vascular flows}},
journal = {Biomedical Optics Express},
year = {2015},
volume = {6},
number = {7},
pages = {2588--2608},
month = jul
}

@article{Klaassen:1976kg,
author = {Klaassen, Curtis D.},
title = {{Pharmacokinetics of rose bengal in the rat, rabbit, dog, and guinea pig}},
journal = {Toxicology and Applied Pharmacology},
year = {1976},
volume = {38},
number = {1},
pages = {85--100},
month = oct
}

@article{Briers:2001hy,
author = {Briers, J. David},
title = {{Laser Doppler, speckle and related techniques for blood perfusion mapping and imaging}},
journal = {Physiological Measurement},
year = {2001},
volume = {22},
pages = {R35--R66},
month = oct
}

@article{Dreier:2011gz,
author = {Dreier, Jens P},
title = {{The role of spreading depression, spreading depolarization and spreading ischemia in neurological disease}},
journal = {Nature Medicine},
year = {2011},
volume = {17},
number = {4},
pages = {439--447},
month = apr
}

@article{vonBornstadt:2015dj,
author = {von Bornst{\"a}dt, Daniel and Houben, Thijs and Seidel, Jessica L and Zheng, Yi and Dilekoz, Ergin and Qin, Tao and Sandow, Nora and Kura, Sreekanth and Eikermann-Haerter, Katharina and Endres, Matthias and Boas, David A. and Moskowitz, Michael A and Lo, Eng H and Dreier, Jens P and Woitzik, Johannes and Sakad{\v z}i{\'c}, Sava and Ayata, Cenk},
title = {{Supply-Demand Mismatch Transients in Susceptible Peri-infarct Hot Zones Explain the Origins of Spreading Injury Depolarizations}},
journal = {Neuron},
year = {2015},
volume = {85},
number = {5},
pages = {1117--1131},
month = mar
}

@article{Esipova:2011hi,
author = {Esipova, Tatiana V. and Karagodov, Alexander and Miller, Joann and Wilson, David F. and Busch, Theresa M. and Vinogradov, Sergei A.},
title = {{Two New "Protected" Oxyphors for Biological Oximetry: Properties and Application in Tumor Imaging}},
journal = {Analytical Chemistry},
year = {2011},
volume = {83},
number = {22},
pages = {8756--8765}
}

@article{Dombeck:2007gr,
author = {Dombeck, Daniel A and Khabbaz, Anton N and Collman, Forrest and Adelman, Thomas L and Tank, David W},
title = {{Imaging large-scale neural activity with cellular resolution in awake, mobile mice}},
journal = {Neuron},
year = {2007},
volume = {56},
number = {1},
pages = {43--57},
month = oct
}

@article{Kazmi:2013hp,
author = {Kazmi, Syed Mohammad Shams and Parthasarathy, Ashwin B and Song, Nelly E and Dunn, Andrew K.},
title = {{Chronic imaging of cortical blood flow using Multi-Exposure Speckle Imaging}},
journal = {Journal of Cerebral Blood Flow {\&} Metabolism},
year = {2013},
volume = {33},
number = {6},
pages = {798--808},
month = jun
}

@article{Yaseen:2009ep,
author = {Yaseen, Mohammad A. and Srinivasan, Vivek J and Sakad{\v z}i{\'c}, Sava and Wu, Weicheng and Ruvinskaya, Svetlana and Vinogradov, Sergei A. and Boas, David A.},
title = {{Optical monitoring of oxygen tension in cortical microvessels with confocal microscopy.}},
journal = {Optics Express},
year = {2009},
volume = {17},
number = {25},
pages = {22341--22350},
month = dec
}

@article{Kazmi:2013ey,
author = {Kazmi, Syed Mohammad Shams and Vinogradov, Sergei A. and Salvaggio, Anthony J and Estrada, Arnold D. and Hemati, Michael A and Shaydyuk, Nazariy K and Roussakis, Emannuel and Jones, Theresa A. and Dunn, Andrew K.},
title = {{Three-dimensional mapping of oxygen tension in cortical arterioles before and after occlusion}},
journal = {Biomedical Optics Express},
year = {2013},
volume = {4},
number = {7},
pages = {1061--1073},
month = jul
}

@article{Shonat:2003ia,
author = {Shonat, Ross D and Kight, Amanda C},
title = {{Oxygen Tension Imaging in the Mouse Retina}},
journal = {Annals of Biomedical Engineering},
year = {2003},
volume = {31},
number = {9},
pages = {1084--1096},
month = oct
}

@article{Boas:2010vr,
author = {Boas, David A. and Dunn, Andrew K.},
title = {{Laser speckle contrast imaging in biomedical optics}},
journal = {Journal of Biomedical Optics},
year = {2010},
volume = {15},
number = {1},
pages = {011109--011109--12},
month = jan
}

@article{Lauritzen:1994vs,
author = {Lauritzen, M},
title = {{Pathophysiology of the migraine aura. The spreading depression theory}},
journal = {Brain},
year = {1994},
volume = {117},
number = {1},
pages = {199--210},
month = feb
}

@article{Janssen:2004ih,
author = {Ben J A Janssen and De Celle, Tijl and Debets, Jacques J M and Brouns, Agnieszka E and Callahan, Michael F and Smith, Thomas L},
title = {{Effects of anesthetics on systemic hemodynamics in mice}},
journal = {American Journal of Physiology - Heart and Circulatory Physiology},
year = {2004},
volume = {287},
number = {4},
pages = {H1618--H1624},
month = oct
}

@article{Aksenov:2012wh,
author = {Aksenov, Daniil and Eassa, Joshua E and Lakhoo, Janesh and Wyrwicz, Alice and Linsenmeier, Robert A},
title = {{Effect of isoflurane on brain tissue oxygen tension and cerebral autoregulation in rabbits}},
journal = {Neuroscience Letters},
year = {2012},
volume = {524},
number = {2},
pages = {116--118},
month = aug
}

@article{Dunn:2011gi,
author = {Dunn, Andrew K.},
title = {{Laser Speckle Contrast Imaging of Cerebral Blood Flow}},
journal = {Annals of Biomedical Engineering},
year = {2011},
volume = {40},
number = {2},
pages = {367--377},
month = nov
}

@article{Robles:2010cw,
author = {Robles, Francisco E and Chowdhury, Shwetadwip and Wax, Adam},
title = {{Assessing hemoglobin concentration using spectroscopic optical coherence tomography for feasibility of tissue diagnostics}},
journal = {Biomedical Optics Express},
year = {2010},
volume = {1},
number = {1},
pages = {310--317}
}

@article{Zhang:2013cd,
author = {Zhang, Rongxiao and Davis, Scott C and Demers, Jennifer-Lynn H and Glaser, Adam K. and Gladstone, David J. and Esipova, Tatiana V. and Vinogradov, Sergei A. and Pogue, Brian W.},
title = {{Oxygen tomography by {\v C}erenkov-excited phosphorescence during external beam irradiation}},
journal = {Journal of Biomedical Optics},
year = {2013},
volume = {18},
number = {5},
pages = {050503--050503},
month = may
}
